# Supplementary material for: A Modified Fenton’s System Fe2+–EGTA–H2O2 Reveals That Redox Activities of Simple Polyphenols Are Suppressed in Binary Mixtures
Source: Molecules. 2025 May 22;30(11):2269. doi: 10.3390/molecules30112269 (PMC12156245; doi:10.3390/molecules30112269)
Supplement: Supplementary file 1 [file molecules-30-02269-s001.zip]

Archive with 1 entries (1 files):
- molecules-3608748-supplementary.pdf
